# Supplementary material for: Outcomes of a Near-Zero Fluoroscopy and Minimally Invasive Approach in Ablation of Right Free Wall Accessory Pathways in Children
Source: J Clin Med. 2025 Sep 2;14(17):6204. doi: 10.3390/jcm14176204 (PMC12429751; doi:10.3390/jcm14176204)
Supplement: Supplementary file 1 [file jcm-14-06204-s001.zip]

Archive with 1 entries (1 files):
- jcm-3777984-supplementary.pdf
